# Supplementary material for: A Strategy for Fabricating Ultra-Flexible Thermoelectric Films Using Ag2Se-Based Ink
Source: Materials (Basel). 2024 Aug 1;17(15):3784. doi: 10.3390/ma17153784 (PMC11312965; doi:10.3390/ma17153784)
Supplement: Supplementary file 1 [file materials-17-03784-s001.zip]

Archive with 1 entries (1 files):
- materials-3109066-supplementary.pdf
